# Supplementary material for: The Impact of Candida albicans in the Development, Kinetics, Structure, and Cell Viability of Biofilms on Implant Surfaces—An In Vitro Study with a Validated Multispecies Biofilm Model
Source: Int J Mol Sci. 2024 Mar 14;25(6):3277. doi: 10.3390/ijms25063277 (PMC10970611; doi:10.3390/ijms25063277)
Supplement: Supplementary file 1 [file ijms-25-03277-s001.zip]

Archive with 1 entries (1 files):
- ijms-2900447-supplementary.pdf
